# Supplementary material for: Understanding genomic diversity, pan-genome, and evolution of SARS-CoV-2
Source: PeerJ. 2020 Jul 17;8:e9576. doi: 10.7717/peerj.9576 (PMC7370936; doi:10.7717/peerj.9576)
Supplement: Supplemental Information 9 [file peerj-08-9576-s009.xlsx]

## Sheet: Sheet1
			PCoV_GX-P4L	PCoV_GX-P1E	PCoV_GX-P5L	PCoV_GX-P5E	PCoV_GX-P2V	KY72	CoVZC45	CoVZXC21	RaTG13	Wuhan-Hu-1
			MT040333.1	MT040334.1	MT040335.1	MT040336.1	MT072864.1	KY352407	MG772933	MG772934	MN996532	NC_045512
Genome Tag as in Phylogeny	NCBI ID	Category	Pangolin	Pangolin	Pangolin	Pangolin	Pangolin	SARS-1	SARS-1	SARS-1	SARS-1	SARS-2
MT040335.1__Pangolin__PCoV_GX-P5L	MT040335.1	Pangolin	0.999128	0.999094	1	0.999094	0.998624	0.823878	0.84876	0.850852	0.865283	0.864091
MT040333.1__Pangolin__PCoV_GX-P4L	MT040333.1	Pangolin	1	0.998624	0.999128	0.998826	0.998221	0.823478	0.848621	0.850813	0.865057	0.863977
MT040334.1__Pangolin__PCoV_GX-P1E	MT040334.1	Pangolin	0.998624	1	0.999094	0.998456	0.997986	0.823278	0.848909	0.85089	0.864982	0.863775
MT072864.1__Pangolin__PCoV_GX-P2V	MT072864.1	Pangolin	0.998221	0.997986	0.998624	0.99822	1	0.823616	0.848504	0.851139	0.86502	0.863726
MT040336.1__Pangolin__PCoV_GX-P5E	MT040336.1	Pangolin	0.998826	0.998456	0.999094	1	0.99822	0.823671	0.848513	0.850587	0.86477	0.863671
MN996532__SARS-1__China__Bat__RaTG13	MN996532	SARS-CoV	0.865057	0.864982	0.865283	0.86477	0.86502	0.834504	0.892301	0.88941	1	0.961144
MG772933__SARS-1__China__Bat__CoVZC45	MG772933	SARS-CoV	0.848621	0.848909	0.84876	0.848513	0.848504	0.839581	1	0.972352	0.892301	0.894063
MG772934__SARS-1__China__Bat__CoVZXC21	MG772934	SARS-CoV	0.850813	0.85089	0.850852	0.850587	0.851139	0.838359	0.972352	1	0.88941	0.892113
KY417145__SARS-1__China__Bat__Rf4092	KY417145	SARS-CoV	0.836929	0.837198	0.837448	0.836804	0.836895	0.842516	0.869619	0.870181	0.855177	0.856857
KU973692__SARS-1__China__Bat__F46	KU973692	SARS-CoV	0.839365	0.839194	0.839595	0.83896	0.83953	0.837048	0.866287	0.872605	0.849194	0.856615
KY417142__SARS-1__China__Bat__As6526	KY417142	SARS-CoV	0.835222	0.835476	0.83571	0.835059	0.835191	0.835878	0.875573	0.876651	0.847488	0.85625
KY417146__SARS-1__China__Bat__Rs4231	KY417146	SARS-CoV	0.831806	0.8321	0.83233	0.831737	0.831821	0.836622	0.863041	0.870974	0.850537	0.856234
KY417143__SARS-1__China__Bat__Rs4081	KY417143	SARS-CoV	0.840512	0.840512	0.840777	0.840459	0.840565	0.841278	0.87508	0.871475	0.849172	0.855855
JF292920__SARS-1__USA__Mus__MA15_d3om5	JF292920	SARS-CoV	0.83265	0.83265	0.832897	0.832601	0.83265	0.839698	0.861233	0.861762	0.851295	0.85577
JF292909__SARS-1__USA__Mus__MA15_d2ym4	JF292909	SARS-CoV	0.83265	0.83265	0.832897	0.832601	0.83265	0.839698	0.861233	0.861762	0.851295	0.85577
JF292914__SARS-1__USA__Mus__MA15_d4ym4	JF292914	SARS-CoV	0.83265	0.83265	0.832897	0.832601	0.83265	0.839698	0.861233	0.861762	0.851295	0.85577
HQ890545__SARS-1__USA__Mus__MA15_d2om4	HQ890545	SARS-CoV	0.83265	0.83265	0.832897	0.832601	0.83265	0.839698	0.861233	0.861762	0.851295	0.85577
JF292916__SARS-1__USA__Mus__MA15_d3om1	JF292916	SARS-CoV	0.83265	0.83265	0.832897	0.832601	0.83265	0.839698	0.861233	0.861762	0.851295	0.85577
JF292910__SARS-1__USA__Mus__MA15_d2ym5	JF292910	SARS-CoV	0.83265	0.83265	0.832897	0.832261	0.83265	0.839698	0.861233	0.861762	0.851295	0.85577
HQ890542__SARS-1__USA__Mus__MA15_d2om1	HQ890542	SARS-CoV	0.83265	0.83265	0.832897	0.832261	0.832352	0.839698	0.861233	0.861762	0.851064	0.85577
HQ890541__SARS-1__USA__Mus__MA15_d2ym1	HQ890541	SARS-CoV	0.83265	0.83265	0.832897	0.832261	0.832352	0.839698	0.861233	0.861762	0.851064	0.85577
HQ890543__SARS-1__USA__Mus__MA15_d2om2	HQ890543	SARS-CoV	0.83265	0.83265	0.832897	0.832261	0.832352	0.839698	0.861233	0.861599	0.851064	0.85577
JF292912__SARS-1__USA__Mus__MA15_d4ym2	JF292912	SARS-CoV	0.83265	0.83265	0.832897	0.832261	0.832352	0.839698	0.861233	0.861599	0.851064	0.85577
HQ890546__SARS-1__USA__Mus__MA15_d2om5	HQ890546	SARS-CoV	0.83265	0.83265	0.832897	0.832261	0.832352	0.839698	0.861233	0.861599	0.851064	0.85577
JF292907__SARS-1__USA__Mus__MA15_d2ym2	JF292907	SARS-CoV	0.83265	0.83265	0.832897	0.832261	0.832352	0.839476	0.861233	0.861599	0.851064	0.85577
JF292908__SARS-1__USA__Mus__MA15_d2ym3	JF292908	SARS-CoV	0.83265	0.83265	0.832897	0.832261	0.832352	0.839476	0.861233	0.861599	0.851064	0.85577
JF292919__SARS-1__USA__Mus__MA15_d3om4	JF292919	SARS-CoV	0.832335	0.83265	0.832897	0.832261	0.832352	0.839476	0.861233	0.861599	0.851064	0.85577
HQ890544__SARS-1__USA__Mus__MA15_d2om3	HQ890544	SARS-CoV	0.832335	0.83265	0.832897	0.832261	0.832352	0.839476	0.861076	0.861599	0.851064	0.85577
JF292913__SARS-1__USA__Mus__MA15_d4ym3	JF292913	SARS-CoV	0.832335	0.83265	0.832897	0.832261	0.832352	0.839476	0.861076	0.861599	0.851064	0.85577
JF292911__SARS-1__USA__Mus__MA15_d4ym1	JF292911	SARS-CoV	0.832335	0.832352	0.832591	0.832261	0.832352	0.839476	0.861076	0.861599	0.851064	0.85577
JF292918__SARS-1__USA__Mus__MA15_d3om3	JF292918	SARS-CoV	0.832335	0.832352	0.832591	0.832261	0.832352	0.839476	0.861076	0.861599	0.851064	0.85577
JF292917__SARS-1__USA__Mus__MA15_d3om2	JF292917	SARS-CoV	0.832335	0.832352	0.832591	0.832261	0.832352	0.839476	0.861076	0.861599	0.851064	0.85577
JF292915__SARS-1__USA__Mus__MA15_d4ym5	JF292915	SARS-CoV	0.832601	0.832601	0.832848	0.832211	0.832302	0.839632	0.861186	0.861552	0.851004	0.855709
KJ473816__SARS-1__China__Bat__YN2013	KJ473816	SARS-CoV	0.83217	0.832452	0.832308	0.831713	0.831793	0.837703	0.869034	0.872521	0.848299	0.854813
AY279354__SARS-1__NA__NA__BJ04	AY279354	SARS-CoV	0.832897	0.83321	0.833457	0.832823	0.832914	0.839851	0.861308	0.861735	0.853829	0.854674
AY508724__SARS-1__NA__NA__NS-1	AY508724	SARS-CoV	0.832897	0.83321	0.833457	0.832823	0.832914	0.839851	0.861308	0.861735	0.853829	0.854674
KJ473815__SARS-1__China__Bat__GX2013	KJ473815	SARS-CoV	0.835585	0.835585	0.835426	0.835161	0.835108	0.839932	0.870236	0.866568	0.852522	0.854281
KY417149__SARS-1__China__Bat__Rs4255	KY417149	SARS-CoV	0.833326	0.833583	0.833521	0.833208	0.833294	0.837616	0.871324	0.868192	0.845465	0.85404
AY394987__SARS-1__China__NA__HZS2-Fb	AY394987	SARS-CoV	0.833605	0.833605	0.833851	0.833218	0.833605	0.840461	0.861926	0.862359	0.852352	0.853601
AY351680__SARS-1__NA__NA__ZMY-1	AY351680	SARS-CoV	0.831119	0.831519	0.831765	0.831045	0.831235	0.840898	0.859836	0.867229	0.848333	0.853546
AY394991__SARS-1__China__NA__HZS2-Fc	AY394991	SARS-CoV	0.833654	0.833654	0.8339	0.833604	0.833654	0.840474	0.861847	0.862279	0.852257	0.853518
AY394983__SARS-1__China__NA__HSZ2-A	AY394983	SARS-CoV	0.833473	0.833473	0.83372	0.833424	0.833473	0.840357	0.861908	0.862341	0.852204	0.853463
AY394989__SARS-1__China__NA__HZS2-D	AY394989	SARS-CoV	0.833292	0.833309	0.833547	0.833218	0.833309	0.840178	0.861704	0.862131	0.851986	0.853462
AY394992__SARS-1__China__NA__HZS2-C	AY394992	SARS-CoV	0.837842	0.837747	0.838078	0.837701	0.837861	0.840178	0.861657	0.862084	0.851927	0.853462
AY274119__SARS-1__Canada__Hum__Tor2	AY274119	SARS-CoV	0.833555	0.833555	0.833802	0.833506	0.833555	0.840361	0.861823	0.862255	0.852197	0.853456
DQ898174__SARS-1__Canada__NA__CV7	DQ898174	SARS-CoV	0.833604	0.833604	0.833851	0.833555	0.833604	0.840361	0.86187	0.862302	0.852138	0.853456
AY323977__SARS-1__Italy__NA__HSR-1	AY323977	SARS-CoV	0.833342	0.833654	0.833597	0.833267	0.833358	0.84012	0.861774	0.8622	0.851986	0.853456
NC_004718__SARS-1__Canada__Hum__Tor2	NC_004718	SARS-CoV	0.833555	0.833555	0.833802	0.833169	0.833259	0.840361	0.861823	0.862106	0.851986	0.853456
AY394999__SARS-1__China__NA__LC2	AY394999	SARS-CoV	0.833631	0.833886	0.834134	0.833556	0.833647	0.840178	0.861914	0.862436	0.85441	0.853406
AY394993__SARS-1__NA__NA__HGZ8L2	AY394993	SARS-CoV	0.833604	0.833604	0.833851	0.833555	0.833604	0.840408	0.861894	0.862326	0.852138	0.853406
AY278554__SARS-1__HongKong__NA__W1	AY278554	SARS-CoV	0.833604	0.833604	0.833851	0.833555	0.833604	0.840604	0.8618	0.862232	0.852138	0.853406
AY394998__SARS-1__China__NA__LC1	AY394998	SARS-CoV	0.833604	0.833604	0.833851	0.833555	0.833604	0.840343	0.8618	0.862232	0.852138	0.853406
AY394990__SARS-1__China__NA__HZS2-E	AY394990	SARS-CoV	0.833555	0.833555	0.833802	0.833506	0.833555	0.840474	0.861847	0.862373	0.852138	0.853406
AY282752__SARS-1__HongKong__NA__Su10	AY282752	SARS-CoV	0.833292	0.833309	0.833547	0.833218	0.833309	0.843838	0.861657	0.862084	0.851927	0.853406
AY864806__SARS-1__NA__NA__BJ202	AY864806	SARS-CoV	0.833342	0.833654	0.8339	0.833267	0.833358	0.840055	0.861727	0.862153	0.851927	0.853401
AY357075__SARS-1__NA__NA__PUMC02	AY357075	SARS-CoV	0.833555	0.833555	0.833802	0.833506	0.833555	0.84023	0.861752	0.862184	0.852078	0.853351
AY395000__SARS-1__China__NA__LC3	AY395000	SARS-CoV	0.833886	0.833886	0.834134	0.833556	0.833647	0.840343	0.862038	0.862436	0.854348	0.85335
AY395001__SARS-1__China__NA__LC4	AY395001	SARS-CoV	0.833886	0.833886	0.834134	0.833556	0.833647	0.840343	0.862038	0.862436	0.854348	0.85335
AY395002__SARS-1__China__NA__LC5	AY395002	SARS-CoV	0.833631	0.833886	0.834134	0.833556	0.833647	0.840113	0.861914	0.862436	0.854348	0.85335
AY345986__SARS-1__HongKong__NA__AG01	AY345986	SARS-CoV	0.833654	0.833654	0.8339	0.833604	0.833654	0.840408	0.861847	0.862279	0.852078	0.85335
AY345987__SARS-1__HongKong__NA__AG02	AY345987	SARS-CoV	0.833654	0.833654	0.8339	0.833267	0.833358	0.840178	0.861847	0.862131	0.851867	0.85335
AY394994__SARS-1__China__NA__HSZ-Bc	AY394994	SARS-CoV	0.833292	0.833309	0.833547	0.833218	0.833309	0.840178	0.861704	0.862131	0.851867	0.85335
AY864805__SARS-1__China__NA__BJ162	AY864805	SARS-CoV	0.833604	0.833604	0.833851	0.833218	0.833604	0.840361	0.861917	0.862349	0.852078	0.853345
KP886808__SARS-1__China__Bat__YNLF_31C	KP886808	SARS-CoV	0.834769	0.834716	0.835032	0.834716	0.836626	0.834269	0.870546	0.870979	0.853666	0.853316
AY278741__SARS-1__NA__NA__Urbani	AY278741	SARS-CoV	0.833506	0.833506	0.833752	0.833457	0.833506	0.840139	0.862006	0.862438	0.851962	0.853315
AY559083__SARS-1__Singapore__NA__Sin3408	AY559083	SARS-CoV	0.834059	0.834059	0.834306	0.83373	0.833821	0.840314	0.862222	0.862627	0.854284	0.853314
AY395003__SARS-1__NA__NA__ZS-C	AY395003	SARS-CoV	0.833317	0.833333	0.833572	0.833243	0.833333	0.840202	0.861846	0.862179	0.851916	0.853303
AY394986__SARS-1__China__NA__HSZ-Cb	AY394986	SARS-CoV	0.833119	0.833432	0.833375	0.833045	0.833136	0.840137	0.861611	0.866875	0.851856	0.853303
AY345988__SARS-1__HongKong__NA__AG03	AY345988	SARS-CoV	0.833613	0.833613	0.833859	0.833563	0.833613	0.840353	0.861807	0.862239	0.852028	0.853302
AY559084__SARS-1__Singapore__NA__Sin3765V	AY559084	SARS-CoV	0.833292	0.833604	0.833547	0.833218	0.833309	0.840136	0.866409	0.866822	0.851847	0.853299
AY559082__SARS-1__Singapore__NA__Sin852	AY559082	SARS-CoV	0.83335	0.833629	0.833876	0.833276	0.833366	0.840031	0.866472	0.866885	0.851832	0.853294
AY394997__SARS-1__NA__NA__ZS-A	AY394997	SARS-CoV	0.83344	0.833752	0.833999	0.833366	0.833457	0.840244	0.861845	0.862178	0.851927	0.853294
AY394996__SARS-1__NA__NA__ZS-B	AY394996	SARS-CoV	0.83344	0.833457	0.833695	0.833366	0.833457	0.840244	0.861845	0.862178	0.851927	0.853294
AY394995__SARS-1__China__NA__HSZ-Cc	AY394995	SARS-CoV	0.833243	0.833555	0.833802	0.833169	0.833259	0.840178	0.861753	0.866865	0.851867	0.853294
AY350750__SARS-1__NA__NA__PUMC01	AY350750	SARS-CoV	0.833193	0.833506	0.833449	0.833119	0.83321	0.839924	0.861549	0.861975	0.851808	0.853279
AY291451__SARS-1__Taiwan__NA__TW1	AY291451	SARS-CoV	0.833654	0.833654	0.8339	0.833604	0.833654	0.840225	0.8621	0.862532	0.852039	0.853276
AY502925__SARS-1__Taiwan__NA__TW2	AY502925	SARS-CoV	0.833342	0.833654	0.833597	0.833267	0.833358	0.839984	0.861963	0.86239	0.851828	0.853276
AY502923__SARS-1__Taiwan__NA__TW10	AY502923	SARS-CoV	0.833342	0.833358	0.833597	0.833267	0.833358	0.839984	0.861963	0.86239	0.851709	0.853276
AY304495__SARS-1__HongKong__NA__GZ50	AY304495	SARS-CoV	0.833506	0.833506	0.833752	0.833457	0.833506	0.840204	0.862615	0.862463	0.851973	0.853274
AY485278__SARS-1__NA__NA__Sino3-11	AY485278	SARS-CoV	0.833555	0.833555	0.833802	0.833506	0.833555	0.84023	0.861959	0.862391	0.852034	0.853271
AY278491__SARS-1__China__NA__HKU-39849	AY278491	SARS-CoV	0.833243	0.833555	0.833802	0.833169	0.833259	0.839924	0.861822	0.862249	0.851823	0.853271
AY427439__SARS-1__NA__Hum__AS	AY427439	SARS-CoV	0.833654	0.833654	0.8339	0.833267	0.833654	0.840251	0.86203	0.862463	0.852021	0.853265
AY283796__SARS-1__Singapore__NA__Sin2679	AY283796	SARS-CoV	0.833654	0.833654	0.8339	0.833267	0.833358	0.840186	0.861983	0.862273	0.85181	0.853265
AY714217__SARS-1__USA__Hum__CDC-200301157	AY714217	SARS-CoV	0.833342	0.833654	0.833597	0.833267	0.833358	0.839898	0.861869	0.862296	0.85181	0.853259
AY559086__SARS-1__Singapore__NA__Sin849	AY559086	SARS-CoV	0.833804	0.834059	0.834306	0.83373	0.833821	0.84001	0.862105	0.862627	0.854221	0.853256
DQ640652__SARS-1__China__Hum__GDH-BJH01	DQ640652	SARS-CoV	0.832996	0.833309	0.833251	0.832922	0.833012	0.840003	0.862188	0.862032	0.851755	0.853251
AY394978__SARS-1__NA__NA__GZ-B	AY394978	SARS-CoV	0.833664	0.833664	0.833912	0.833333	0.833424	0.839916	0.861828	0.869079	0.854214	0.853242
EU371561__SARS-1__NA__NA__BJ182b	EU371561	SARS-CoV	0.833309	0.833309	0.833555	0.833259	0.833309	0.840181	0.861724	0.863388	0.852116	0.853236
EU371563__SARS-1__NA__NA__BJ182-8	EU371563	SARS-CoV	0.833259	0.833259	0.833506	0.832872	0.833259	0.840115	0.861677	0.86334	0.851997	0.853236
EU371560__SARS-1__NA__NA__BJ182a	EU371560	SARS-CoV	0.833309	0.833309	0.833555	0.832922	0.833012	0.840181	0.861724	0.863388	0.851905	0.853236
EU371559__SARS-1__NA__NA__ZJ02	EU371559	SARS-CoV	0.833292	0.833604	0.833851	0.833218	0.833309	0.83994	0.862053	0.862343	0.851786	0.853236
AY559081__SARS-1__Singapore__NA__Sin842	AY559081	SARS-CoV	0.833292	0.833309	0.833547	0.833218	0.833309	0.839966	0.861846	0.862273	0.851759	0.853225
AY502928__SARS-1__Taiwan__NA__TW5	AY502928	SARS-CoV	0.833604	0.833604	0.833851	0.833555	0.833604	0.84016	0.862053	0.862485	0.85198	0.85322
AY502927__SARS-1__Taiwan__NA__TW4	AY502927	SARS-CoV	0.833292	0.833604	0.833547	0.833218	0.833309	0.839984	0.861822	0.862249	0.851768	0.85322
AY559094__SARS-1__Singapore__NA__Sin846	AY559094	SARS-CoV	0.836292	0.837504	0.837823	0.836491	0.8363	0.839638	0.862505	0.862912	0.854177	0.853217
AY559093__SARS-1__Singapore__NA__Sin845	AY559093	SARS-CoV	0.833243	0.833259	0.833498	0.833169	0.833259	0.840097	0.866508	0.866921	0.851759	0.853217
AY559096__SARS-1__Singapore__NA__Sin850	AY559096	SARS-CoV	0.833654	0.833654	0.8339	0.833267	0.833358	0.840097	0.862024	0.862314	0.851759	0.853208
JQ316196__SARS-1__UK__NA__HKU-39849_UOB	JQ316196	SARS-CoV	0.833604	0.833604	0.833851	0.833218	0.833309	0.839898	0.862053	0.862343	0.85175	0.853203
MK062179__SARS-1__USA__Hum__Urbani_icSARS	MK062179	SARS-CoV	0.833045	0.833062	0.8333	0.832971	0.833062	0.839963	0.861728	0.862155	0.851691	0.853203
AY278488__SARS-1__NA__NA__BJ01	AY278488	SARS-CoV	0.833193	0.833506	0.833449	0.833119	0.83321	0.840113	0.861746	0.862173	0.851662	0.853172
AY502930__SARS-1__Taiwan__NA__TW7	AY502930	SARS-CoV	0.833654	0.833654	0.8339	0.833604	0.833654	0.840225	0.8621	0.862532	0.85192	0.853164
AY502932__SARS-1__Taiwan__NA__TW9	AY502932	SARS-CoV	0.833555	0.833555	0.833802	0.833506	0.833555	0.84016	0.862006	0.862438	0.851801	0.853164
AY502929__SARS-1__Taiwan__NA__TW6	AY502929	SARS-CoV	0.833342	0.833358	0.833597	0.833267	0.833358	0.839984	0.861963	0.86239	0.851709	0.853164
AY502926__SARS-1__Taiwan__NA__TW3	AY502926	SARS-CoV	0.833193	0.833506	0.833752	0.833119	0.83321	0.839984	0.861822	0.862249	0.851709	0.853164
AY283795__SARS-1__Singapore__NA__Sin2677	AY283795	SARS-CoV	0.833705	0.833721	0.833961	0.833631	0.833721	0.83989	0.861794	0.862532	0.854106	0.853152
AY283794__SARS-1__Singapore__NA__Sin2500	AY283794	SARS-CoV	0.833243	0.833555	0.833802	0.833169	0.833259	0.839955	0.861799	0.862226	0.851691	0.853152
AY283797__SARS-1__Singapore__NA__Sin2748	AY283797	SARS-CoV	0.833243	0.833555	0.833802	0.833169	0.833259	0.83989	0.861799	0.862226	0.851691	0.853152
AY357076__SARS-1__NA__NA__PUMC03	AY357076	SARS-CoV	0.833045	0.833333	0.83358	0.832971	0.833062	0.839728	0.861557	0.861854	0.851629	0.853152
KJ473814__SARS-1__China__Bat__HuB2013	KJ473814	SARS-CoV	0.838367	0.838604	0.838917	0.83829	0.838332	0.83902	0.871199	0.871265	0.847709	0.853149
AY362698__SARS-1__NA__NA__TWC2	AY362698	SARS-CoV	0.833654	0.833654	0.8339	0.833267	0.833358	0.839963	0.8621	0.86239	0.851691	0.853147
AY362699__SARS-1__NA__NA__TWC3	AY362699	SARS-CoV	0.833342	0.833654	0.833597	0.833267	0.833358	0.839963	0.861963	0.86239	0.851691	0.853147
AY321118__SARS-1__NA__NA__TWC	AY321118	SARS-CoV	0.833243	0.833555	0.833802	0.833169	0.833358	0.839832	0.861916	0.862296	0.851691	0.853147
AY310120__SARS-1__NA__NA__FRA	AY310120	SARS-CoV	0.837672	0.837577	0.837908	0.837531	0.837691	0.839903	0.861775	0.862202	0.851627	0.853142
AY559087__SARS-1__Singapore__NA__Sin3725V	AY559087	SARS-CoV	0.833243	0.833555	0.833498	0.833169	0.833259	0.840008	0.866409	0.866772	0.851675	0.853137
EU371562__SARS-1__NA__NA__BJ182-4	EU371562	SARS-CoV	0.83321	0.83321	0.833457	0.833161	0.83321	0.839984	0.86163	0.863293	0.851938	0.853124
AY559085__SARS-1__Singapore__NA__Sin848	AY559085	SARS-CoV	0.833604	0.833604	0.833851	0.833555	0.833604	0.840272	0.866597	0.866918	0.851861	0.853113
AY559095__SARS-1__Singapore__NA__Sin847	AY559095	SARS-CoV	0.833292	0.833604	0.833547	0.833218	0.833309	0.840042	0.866459	0.866772	0.851649	0.853113
AY502931__SARS-1__Taiwan__NA__TW8	AY502931	SARS-CoV	0.833292	0.833604	0.833851	0.833218	0.833309	0.839919	0.861916	0.862343	0.851649	0.853108
AY654624__SARS-1__NA__NA__TJF	AY654624	SARS-CoV	0.833112	0.833112	0.833358	0.833062	0.833112	0.84023	0.861502	0.861935	0.851962	0.85308
KP886809__SARS-1__China__Bat__YNLF_34C	KP886809	SARS-CoV	0.834307	0.834559	0.834874	0.834228	0.836175	0.833697	0.870203	0.870543	0.853203	0.853075
FJ882963__SARS-1__USA__Hum__P2	FJ882963	SARS-CoV	0.833399	0.833399	0.833646	0.833012	0.833103	0.839979	0.861704	0.862041	0.85158	0.853042
AY283798__SARS-1__Singapore__NA__Sin2774	AY283798	SARS-CoV	0.833243	0.833259	0.833498	0.833169	0.833259	0.839955	0.861894	0.862226	0.851631	0.85304
MK062180__SARS-1__USA__Hum__Urbani_icSARS-MA	MK062180	SARS-CoV	0.83321	0.83321	0.833457	0.833161	0.83321	0.840073	0.861724	0.862156	0.851724	0.853035
JN854286__SARS-1__UK__NA__recHKU-39849	JN854286	SARS-CoV	0.833144	0.833457	0.833703	0.83307	0.833259	0.839701	0.861912	0.862155	0.851572	0.853035
AY291315__SARS-1__Germany__Hum__Frankfurt-1	AY291315	SARS-CoV	0.838031	0.837917	0.838257	0.837531	0.837691	0.840008	0.861912	0.862344	0.851512	0.853035
DQ497008__SARS-1__USA__Mus__MA-15	DQ497008	SARS-CoV	0.832947	0.832963	0.833202	0.832872	0.832963	0.839636	0.861634	0.862061	0.851453	0.853035
JX163923__SARS-1__USA__NA__Tor2-FP1-10912	JX163923	SARS-CoV	0.833391	0.833647	0.833648	0.833317	0.833408	0.839739	0.861595	0.862071	0.854023	0.853026
JX163926__SARS-1__USA__NA__Tor2-FP1-10912	JX163926	SARS-CoV	0.833028	0.833342	0.833589	0.832954	0.833045	0.839739	0.861893	0.862165	0.851602	0.853026
JX163927__SARS-1__USA__NA__Tor2-FP1-10851	JX163927	SARS-CoV	0.83288	0.832896	0.833135	0.832805	0.832896	0.839739	0.861595	0.863143	0.851542	0.853026
AY278487__SARS-1__NA__NA__BJ02	AY278487	SARS-CoV	0.832947	0.833259	0.833202	0.832872	0.832963	0.839859	0.861493	0.862014	0.851493	0.853015
EU371564__SARS-1__NA__NA__BJ182-12	EU371564	SARS-CoV	0.833515	0.833515	0.833762	0.833465	0.833515	0.84005	0.861679	0.863441	0.854294	0.853012
AY559088__SARS-1__Singapore__NA__SinP1	AY559088	SARS-CoV	0.833144	0.833465	0.833711	0.83307	0.833161	0.8399	0.861942	0.862132	0.851581	0.852992
AY559092__SARS-1__Singapore__NA__SinP5	AY559092	SARS-CoV	0.833095	0.833424	0.83367	0.833021	0.833111	0.8399	0.861752	0.863253	0.851581	0.852992
JX163924__SARS-1__USA__NA__Tor2-FP1-10851	JX163924	SARS-CoV	0.833342	0.833342	0.833589	0.833292	0.833342	0.839895	0.861893	0.862327	0.851772	0.852969
JX163928__SARS-1__USA__NA__Tor2-FP1-10895	JX163928	SARS-CoV	0.832979	0.833292	0.833539	0.832904	0.832995	0.839674	0.86169	0.862118	0.851542	0.852969
AY394850__SARS-1__NA__NA__WHU	AY394850	SARS-CoV	0.833407	0.833407	0.833654	0.833358	0.833506	0.840016	0.861771	0.862156	0.851691	0.852948
AY485277__SARS-1__NA__NA__Sino1-11	AY485277	SARS-CoV	0.833235	0.833235	0.833481	0.833185	0.833235	0.839806	0.861704	0.862137	0.851669	0.852926
AY502924__SARS-1__Taiwan__NA__TW11	AY502924	SARS-CoV	0.833342	0.833342	0.833588	0.832971	0.833062	0.83946	0.861758	0.862061	0.851351	0.852923
AY394979__SARS-1__NA__NA__GZ-C	AY394979	SARS-CoV	0.834027	0.834027	0.834275	0.833797	0.833937	0.841179	0.866104	0.86196	0.853838	0.852915
JX163925__SARS-1__USA__NA__Tor2-FP1-10895	JX163925	SARS-CoV	0.833095	0.833095	0.833342	0.833045	0.833095	0.839763	0.861657	0.862092	0.851653	0.852913
AY390556__SARS-1__China__NA__GZ02	AY390556	SARS-CoV	0.83344	0.833752	0.833999	0.833366	0.833457	0.840136	0.866693	0.862343	0.851607	0.8529
KF514419__SARS-1__USA__NA__WTic_c1P10-2009	KF514419	SARS-CoV	0.833005	0.833005	0.833251	0.832955	0.833005	0.839976	0.861489	0.862017	0.851578	0.852897
KF514399__SARS-1__USA__NA__WTic_c1_1P20-2010	KF514399	SARS-CoV	0.833005	0.833005	0.833251	0.832955	0.833005	0.839976	0.861489	0.862017	0.851578	0.852897
KF514415__SARS-1__USA__NA__WTic_c1_7P20-2010	KF514415	SARS-CoV	0.833005	0.833005	0.833251	0.832955	0.833005	0.839976	0.861489	0.862017	0.851578	0.852897
FJ882938__SARS-1__USA__NA__wtic-MB	FJ882938	SARS-CoV	0.833005	0.833005	0.833251	0.832955	0.833005	0.839976	0.861489	0.862017	0.851578	0.852897
KF514400__SARS-1__USA__NA__WTic_c1_8P20-2010	KF514400	SARS-CoV	0.833005	0.833005	0.833251	0.832955	0.833005	0.839976	0.861489	0.862017	0.851578	0.852897
KF514422__SARS-1__USA__NA__WTic_c1_3P20-2010	KF514422	SARS-CoV	0.833005	0.833005	0.833251	0.832955	0.833005	0.839976	0.861489	0.862017	0.851578	0.852897
KF514392__SARS-1__USA__NA__WTic_c1_4P20-2010	KF514392	SARS-CoV	0.833005	0.833005	0.833251	0.832617	0.833005	0.839976	0.861489	0.862017	0.851578	0.852897
KF514418__SARS-1__USA__NA__WTic_c3P1-2009	KF514418	SARS-CoV	0.833005	0.833005	0.833251	0.832617	0.832708	0.839976	0.861489	0.861861	0.851348	0.852897
KF514398__SARS-1__USA__NA__WTic_c1_10P20-2010	KF514398	SARS-CoV	0.833005	0.833005	0.833251	0.832617	0.832708	0.839976	0.861489	0.861861	0.851348	0.852897
KF514413__SARS-1__USA__NA__WTic_c1_6P20-2010	KF514413	SARS-CoV	0.833005	0.833005	0.833251	0.832617	0.832708	0.839745	0.861489	0.861861	0.851348	0.852897
KF514404__SARS-1__USA__NA__WTic_c1_9P20-2010	KF514404	SARS-CoV	0.833005	0.833005	0.833251	0.832617	0.832708	0.839745	0.861489	0.861861	0.851348	0.852897
KF514388__SARS-1__USA__NA__WTic_c1_5P20-2010	KF514388	SARS-CoV	0.833005	0.833005	0.833251	0.832617	0.832708	0.839745	0.861489	0.861861	0.851348	0.852897
KF514394__SARS-1__USA__NA__WTic_c1P20-2009	KF514394	SARS-CoV	0.832691	0.833005	0.833251	0.832617	0.832708	0.839745	0.861489	0.861861	0.851348	0.852897
KF514409__SARS-1__USA__NA__WTic_c2P20-2009	KF514409	SARS-CoV	0.832691	0.833005	0.833251	0.832617	0.832708	0.839745	0.861489	0.861861	0.851348	0.852897
KF514421__SARS-1__USA__NA__WTic_c1_2P20-2010	KF514421	SARS-CoV	0.832691	0.833005	0.833251	0.832617	0.832708	0.839745	0.861339	0.861861	0.851348	0.852897
KF514396__SARS-1__USA__NA__WTic_c3P10-2009	KF514396	SARS-CoV	0.832691	0.833005	0.833251	0.832617	0.832708	0.839745	0.861339	0.861861	0.851348	0.852897
KF514397__SARS-1__USA__NA__WTic_c2P10-2009	KF514397	SARS-CoV	0.832691	0.833005	0.832946	0.832617	0.832708	0.839745	0.861339	0.861861	0.851348	0.852897
KF514423__SARS-1__USA__NA__WTic_c3P20-2009	KF514423	SARS-CoV	0.832691	0.832708	0.832946	0.832617	0.832708	0.839745	0.861339	0.861861	0.851348	0.852897
KF514408__SARS-1__USA__NA__WTic_c2P1-2009	KF514408	SARS-CoV	0.832691	0.832708	0.832946	0.832617	0.832708	0.839745	0.861339	0.861861	0.851348	0.852897
FJ882927__SARS-1__USA__NA__wtic-MB_P1pp1	FJ882927	SARS-CoV	0.832691	0.832708	0.832946	0.832617	0.832708	0.839745	0.861292	0.861814	0.851348	0.852897
AY278490__SARS-1__NA__NA__BJ03	AY278490	SARS-CoV	0.833358	0.833358	0.833604	0.832971	0.833062	0.839924	0.86151	0.861847	0.851484	0.852895
AY595412__SARS-1__China__NA__LLJ-2004	AY595412	SARS-CoV	0.832915	0.834275	0.834529	0.832477	0.832568	0.839976	0.861527	0.86234	0.851093	0.852878
GU553363__SARS-1__China__Hum__HKU-39849_HARROD-00001	GU553363	SARS-CoV	0.833243	0.833243	0.83349	0.833193	0.833342	0.839829	0.861846	0.862233	0.851713	0.852857
GU553364__SARS-1__China__Hum__HKU-39849_HARROD-00002	GU553364	SARS-CoV	0.832929	0.833243	0.83349	0.832855	0.833045	0.839608	0.861846	0.862071	0.851482	0.852857
FJ882957__SARS-1__USA__Mus__MA15	FJ882957	SARS-CoV	0.832964	0.832964	0.83321	0.832914	0.832964	0.840008	0.861396	0.861923	0.851546	0.85285
DQ182595__SARS-1__China__NA__ZJ0301	DQ182595	SARS-CoV	0.833095	0.833407	0.83335	0.833021	0.833111	0.839641	0.861564	0.861991	0.851349	0.852831
KF569996__SARS-1__China__Bat__LYRa11	KF569996	SARS-CoV	0.835135	0.835151	0.835381	0.835111	0.835008	0.843689	0.860684	0.865527	0.845586	0.852808
GU553365__SARS-1__USA__Mon__HKU-39849_HARROD-00003	GU553365	SARS-CoV	0.833243	0.833243	0.83349	0.833193	0.833342	0.839763	0.861893	0.86228	0.851593	0.8528
FJ882952__SARS-1__USA__Mus__MA15_P3pp4	FJ882952	SARS-CoV	0.832914	0.832914	0.833161	0.832527	0.832914	0.839942	0.862079	0.861829	0.851427	0.852794
FJ882948__SARS-1__USA__Mus__MA15_P3pp3	FJ882948	SARS-CoV	0.832601	0.832914	0.833161	0.832527	0.832617	0.839701	0.861942	0.861686	0.851215	0.852794
FJ882928__SARS-1__USA__NA__ExoN1_P1pp1	FJ882928	SARS-CoV	0.832494	0.83251	0.832749	0.832419	0.83251	0.839417	0.861056	0.861578	0.851229	0.852784
AY394985__SARS-1__China__NA__HSZ-Bb	AY394985	SARS-CoV	0.832478	0.832478	0.832727	0.832428	0.832478	0.839202	0.866758	0.862139	0.851647	0.852781
FJ882937__SARS-1__USA__NA__wtic-MB_P3pp18	FJ882937	SARS-CoV	0.832815	0.832815	0.833062	0.832765	0.832815	0.83985	0.86134	0.861869	0.851492	0.852752
FJ882935__SARS-1__USA__NA__wtic-MB_P3pp21	FJ882935	SARS-CoV	0.832806	0.832806	0.833053	0.832757	0.832806	0.83984	0.861334	0.861863	0.851483	0.852752
FJ882934__SARS-1__USA__NA__wtic-MB_P3pp29	FJ882934	SARS-CoV	0.832806	0.832806	0.833053	0.832418	0.832806	0.83984	0.861334	0.861863	0.851483	0.852752
FJ882946__SARS-1__USA__NA__wtic-MB_P3pp13	FJ882946	SARS-CoV	0.832806	0.832806	0.833053	0.832418	0.832806	0.83984	0.861334	0.861863	0.851483	0.852752
FJ882933__SARS-1__USA__NA__wtic-MB_P3pp6	FJ882933	SARS-CoV	0.8325	0.832815	0.832756	0.832426	0.832517	0.839629	0.861183	0.861706	0.851261	0.852752
FJ882949__SARS-1__USA__NA__wtic-MB_P3pp23	FJ882949	SARS-CoV	0.832492	0.832806	0.833053	0.832418	0.832509	0.839618	0.861177	0.8617	0.851252	0.852752
JF292921__SARS-1__USA__NA__wtic-MB_c1P1	JF292921	SARS-CoV	0.832484	0.832798	0.833045	0.832409	0.8325	0.839608	0.861327	0.861693	0.851243	0.852744
FJ882947__SARS-1__USA__NA__wtic-MB_P3pp7	FJ882947	SARS-CoV	0.832484	0.832798	0.833045	0.832409	0.8325	0.839608	0.86117	0.861693	0.851243	0.852744
FJ882936__SARS-1__USA__NA__wtic-MB_P3pp2	FJ882936	SARS-CoV	0.832484	0.832798	0.833045	0.832409	0.8325	0.839608	0.86117	0.861693	0.851243	0.852744
FJ882945__SARS-1__USA__Mus__MA15_P3pp6	FJ882945	SARS-CoV	0.832865	0.832865	0.833112	0.832816	0.832865	0.839877	0.862031	0.861782	0.851367	0.852738
FJ882961__SARS-1__USA__Mus__MA15_P3pp5	FJ882961	SARS-CoV	0.832601	0.832617	0.832856	0.832527	0.832617	0.839636	0.861894	0.861639	0.851155	0.852738
FJ882958__SARS-1__USA__Mus__MA15_P3pp7	FJ882958	SARS-CoV	0.832551	0.832568	0.832807	0.832477	0.832568	0.839636	0.861894	0.861639	0.851155	0.852738
AY559091__SARS-1__Singapore__NA__SinP4	AY559091	SARS-CoV	0.832996	0.833309	0.833555	0.832922	0.833012	0.839814	0.861658	0.863157	0.851444	0.852735
KF514405__SARS-1__USA__NA__ExoN1_c5_2P20-2010	KF514405	SARS-CoV	0.832906	0.832906	0.833153	0.832857	0.832906	0.83978	0.861348	0.861876	0.8514	0.852728
KF514414__SARS-1__USA__NA__ExoN1_c5P20-2009	KF514414	SARS-CoV	0.832906	0.832906	0.833153	0.832857	0.832906	0.83978	0.861348	0.861876	0.8514	0.852728
KF514395__SARS-1__USA__NA__ExoN1_c8P1-2009	KF514395	SARS-CoV	0.832906	0.832906	0.833153	0.832857	0.832906	0.83978	0.861348	0.861876	0.8514	0.852728
FJ882930__SARS-1__USA__NA__ExoN1	FJ882930	SARS-CoV	0.832906	0.832906	0.833153	0.832857	0.832906	0.83978	0.861348	0.861876	0.8514	0.852728
KF514393__SARS-1__USA__NA__ExoN1_c5_10P20-2010	KF514393	SARS-CoV	0.832906	0.832906	0.833153	0.832857	0.832906	0.83978	0.861348	0.861876	0.8514	0.852728
KF514416__SARS-1__USA__NA__ExoN1_c5_8P20-2010	KF514416	SARS-CoV	0.832906	0.832906	0.833153	0.832857	0.832906	0.83978	0.861348	0.861876	0.8514	0.852728
KF514406__SARS-1__USA__NA__ExoN1_c13P1-2009	KF514406	SARS-CoV	0.832906	0.832906	0.833153	0.832518	0.832609	0.83978	0.861348	0.861876	0.851169	0.852728
KF514391__SARS-1__USA__NA__ExoN1_c5_9P20-2010	KF514391	SARS-CoV	0.832906	0.832906	0.833153	0.832518	0.832609	0.83978	0.861348	0.861876	0.851169	0.852728
KF514412__SARS-1__USA__NA__ExoN1_c13P20-2009	KF514412	SARS-CoV	0.832906	0.832906	0.833153	0.832518	0.832609	0.839548	0.861348	0.86172	0.851169	0.852728
KF514410__SARS-1__USA__NA__ExoN1_c8P20-2009	KF514410	SARS-CoV	0.832906	0.832906	0.833153	0.832518	0.832609	0.839548	0.861348	0.86172	0.851169	0.852728
KF514401__SARS-1__USA__NA__ExoN1_c5_5P20-2010	KF514401	SARS-CoV	0.832906	0.832906	0.833153	0.832518	0.832609	0.839548	0.861348	0.86172	0.851169	0.852728
KF514411__SARS-1__USA__NA__ExoN1_c13P10-2009	KF514411	SARS-CoV	0.832592	0.832906	0.833153	0.832518	0.832609	0.839548	0.861348	0.86172	0.851169	0.852728
KF514417__SARS-1__USA__NA__ExoN1_c5_3P20-2010	KF514417	SARS-CoV	0.832592	0.832906	0.833153	0.832518	0.832609	0.839548	0.861348	0.86172	0.851169	0.852728
KF514403__SARS-1__USA__NA__ExoN1_c5_1P20-2010	KF514403	SARS-CoV	0.832592	0.832906	0.833153	0.832518	0.832609	0.839548	0.861198	0.86172	0.851169	0.852728
KF514420__SARS-1__USA__NA__ExoN1_c5P10-2009	KF514420	SARS-CoV	0.832592	0.832906	0.833153	0.832518	0.832609	0.839548	0.861198	0.86172	0.851169	0.852728
KF514390__SARS-1__USA__NA__ExoN1_c5_4P20-2010	KF514390	SARS-CoV	0.832592	0.832906	0.832848	0.832518	0.832609	0.839548	0.861198	0.86172	0.851169	0.852728
KF514402__SARS-1__USA__NA__ExoN1_c5_6P20-2010	KF514402	SARS-CoV	0.832592	0.832609	0.832848	0.832518	0.832609	0.839548	0.861198	0.86172	0.851169	0.852728
KF514389__SARS-1__USA__NA__ExoN1_c8P10-2009	KF514389	SARS-CoV	0.832592	0.832609	0.832848	0.832518	0.832609	0.839548	0.861198	0.86172	0.851169	0.852728
FJ882926__SARS-1__USA__NA__ExoN1	FJ882926	SARS-CoV	0.832889	0.832889	0.833136	0.83284	0.832889	0.839806	0.861383	0.861911	0.851439	0.852703
FJ882932__SARS-1__USA__NA__wtic-MB_P3pp14	FJ882932	SARS-CoV	0.832749	0.832749	0.832996	0.832699	0.832749	0.839763	0.86128	0.861809	0.851414	0.852688
FJ882939__SARS-1__USA__NA__wtic-MB_P3pp16	FJ882939	SARS-CoV	0.832749	0.832749	0.832996	0.83236	0.832451	0.839763	0.86128	0.861809	0.851183	0.852688
AY559090__SARS-1__Singapore__NA__SinP3	AY559090	SARS-CoV	0.833276	0.833276	0.833522	0.832823	0.832914	0.839717	0.861735	0.863227	0.851192	0.852685
AY559097__SARS-1__Singapore__NA__Sin3408L	AY559097	SARS-CoV	0.832779	0.833077	0.833325	0.832705	0.832845	0.839575	0.861487	0.861785	0.851364	0.852661
AY461660__SARS-1__Russia__NA__SoD	AY461660	SARS-CoV	0.837844	0.837731	0.83807	0.837344	0.837504	0.839769	0.861743	0.862082	0.851207	0.852642
FJ882943__SARS-1__USA__Mus__MA15-ExoN1	FJ882943	SARS-CoV	0.832403	0.832717	0.832659	0.832329	0.83242	0.839373	0.860976	0.861498	0.850976	0.852514
FJ882940__SARS-1__USA__NA__ExoN1_P3pp37	FJ882940	SARS-CoV	0.83563	0.83563	0.835891	0.835578	0.835682	0.839763	0.861186	0.861715	0.851355	0.852463
AY278489__SARS-1__NA__NA__GD01	AY278489	SARS-CoV	0.833161	0.833161	0.833407	0.832774	0.832864	0.840147	0.866155	0.861835	0.850949	0.852452
AY313906__SARS-1__China__NA__GD69	AY313906	SARS-CoV	0.832808	0.832808	0.833054	0.832759	0.832808	0.839626	0.861372	0.861805	0.851309	0.852418
FJ882931__SARS-1__USA__NA__ExoN1_P3pp12	FJ882931	SARS-CoV	0.832137	0.832154	0.832393	0.832063	0.832154	0.839344	0.860792	0.861316	0.850825	0.852406
FJ882953__SARS-1__USA__Mus__MA15-ExoN1_P3pp4	FJ882953	SARS-CoV	0.832154	0.832469	0.832716	0.83208	0.832171	0.839168	0.862471	0.861234	0.850843	0.852358
HQ890526__SARS-1__USA__Mus__MA15-ExoN1_d2ym1	HQ890526	SARS-CoV	0.832502	0.832502	0.832749	0.832452	0.832502	0.839435	0.861044	0.861573	0.851056	0.85235
HQ890529__SARS-1__USA__Mus__MA15-ExoN1_d2ym4	HQ890529	SARS-CoV	0.832502	0.832502	0.832749	0.832112	0.832502	0.839435	0.861044	0.861573	0.851056	0.85235
HQ890527__SARS-1__USA__Mus__MA15-ExoN1_d2ym2	HQ890527	SARS-CoV	0.832502	0.832502	0.832749	0.832112	0.832502	0.839435	0.861044	0.861573	0.851056	0.85235
FJ882955__SARS-1__USA__NA__ExoN1_P3pp19	FJ882955	SARS-CoV	0.832088	0.832403	0.832344	0.832013	0.832105	0.839147	0.860603	0.861127	0.850885	0.85235
HQ890535__SARS-1__USA__Mus__MA15-ExoN1_d2om2	HQ890535	SARS-CoV	0.832502	0.832502	0.832749	0.832112	0.832502	0.839435	0.861044	0.861573	0.850825	0.85235
HQ890533__SARS-1__USA__Mus__MA15-ExoN1_d4ym3	HQ890533	SARS-CoV	0.832502	0.832502	0.832749	0.832112	0.832203	0.839213	0.861044	0.86141	0.850825	0.85235
HQ890537__SARS-1__USA__Mus__MA15-ExoN1_d2om4	HQ890537	SARS-CoV	0.832502	0.832502	0.832749	0.832112	0.832203	0.839213	0.861044	0.86141	0.850825	0.85235
HQ890528__SARS-1__USA__Mus__MA15-ExoN1_d2ym3	HQ890528	SARS-CoV	0.832502	0.832502	0.832749	0.832112	0.832203	0.839213	0.861044	0.86141	0.850825	0.85235
HQ890534__SARS-1__USA__Mus__MA15-ExoN1_d2om1	HQ890534	SARS-CoV	0.832187	0.832502	0.832749	0.832112	0.832203	0.839213	0.861044	0.86141	0.850825	0.85235
HQ890536__SARS-1__USA__Mus__MA15-ExoN1_d2om3	HQ890536	SARS-CoV	0.832187	0.832502	0.832749	0.832112	0.832203	0.839213	0.861044	0.86141	0.850825	0.85235
HQ890530__SARS-1__USA__Mus__MA15-ExoN1_d2ym5	HQ890530	SARS-CoV	0.832187	0.832203	0.832443	0.832112	0.832203	0.839213	0.860887	0.86141	0.850825	0.85235
JF292902__SARS-1__USA__Mus__MA15-ExoN1_d4ym4	JF292902	SARS-CoV	0.832187	0.832203	0.832443	0.832112	0.832203	0.839213	0.860887	0.86141	0.850825	0.85235
FJ882950__SARS-1__USA__NA__ExoN1_P3pp60	FJ882950	SARS-CoV	0.832038	0.833393	0.833478	0.831964	0.832055	0.839279	0.86128	0.861221	0.850825	0.85235
FJ882942__SARS-1__USA__Mus__MA15-ExoN1_P3pp5	FJ882942	SARS-CoV	0.832471	0.832471	0.832717	0.832422	0.832471	0.839353	0.860784	0.861312	0.851189	0.852346
FJ882951__SARS-1__USA__Mus__MA15-ExoN1_P3pp3	FJ882951	SARS-CoV	0.832569	0.832569	0.832816	0.83252	0.832569	0.839484	0.860737	0.861265	0.85107	0.852346
HQ890532__SARS-1__USA__Mus__MA15-ExoN1_d4ym2	HQ890532	SARS-CoV	0.832494	0.832494	0.832741	0.832444	0.832494	0.839424	0.861038	0.861567	0.851047	0.852342
AY772062__SARS-1__NA__Mus__WH20	AY772062	SARS-CoV	0.833648	0.833656	0.833902	0.833749	0.833554	0.843401	0.86194	0.862374	0.853374	0.852315
AY304486__SARS-1__HongKong__NA__SZ3	AY304486	SARS-CoV	0.83376	0.83376	0.834007	0.833374	0.833465	0.840492	0.862479	0.862045	0.84824	0.8523
HQ890538__SARS-1__USA__Mus__MA15-ExoN1_d2om5	HQ890538	SARS-CoV	0.832452	0.832452	0.832699	0.832403	0.832452	0.839435	0.860997	0.861526	0.851056	0.852294
JF292906__SARS-1__USA__Mus__MA15-ExoN1_d3om5	JF292906	SARS-CoV	0.832452	0.832452	0.832699	0.832403	0.832452	0.839435	0.860997	0.861526	0.851056	0.852294
HQ890539__SARS-1__USA__Mus__MA15-ExoN1_d3om1	HQ890539	SARS-CoV	0.832452	0.832452	0.832699	0.832403	0.832452	0.839435	0.860997	0.861526	0.851056	0.852294
HQ890540__SARS-1__USA__Mus__MA15-ExoN1_d3om2	HQ890540	SARS-CoV	0.832452	0.832452	0.832699	0.832403	0.832452	0.839435	0.860997	0.861526	0.851056	0.852294
AY304488__SARS-1__HongKong__NA__SZ16	AY304488	SARS-CoV	0.833604	0.833604	0.833851	0.833218	0.833309	0.840388	0.862615	0.862416	0.848389	0.85229
HQ890531__SARS-1__USA__Mus__MA15-ExoN1_d4ym1	HQ890531	SARS-CoV	0.832444	0.832444	0.832691	0.832395	0.832444	0.839424	0.860991	0.86152	0.851047	0.852286
JF292903__SARS-1__USA__Mus__MA15-ExoN1_d4ym5	JF292903	SARS-CoV	0.832444	0.832444	0.832691	0.832055	0.832146	0.839202	0.860991	0.861356	0.850816	0.852286
JF292904__SARS-1__USA__Mus__MA15-ExoN1_d3om3	JF292904	SARS-CoV	0.832129	0.832146	0.832385	0.832055	0.832146	0.839202	0.860833	0.861356	0.850816	0.852286
AY338175__SARS-1__NA__NA__TC2	AY338175	SARS-CoV	0.832788	0.83278	0.833036	0.832738	0.832738	0.839255	0.861362	0.861798	0.850884	0.85225
AY348314__SARS-1__Taiwan__NA__TC3	AY348314	SARS-CoV	0.832689	0.832681	0.832937	0.832639	0.832639	0.839255	0.861362	0.861798	0.850884	0.85225
AY338174__SARS-1__NA__NA__TC1	AY338174	SARS-CoV	0.832788	0.83278	0.833036	0.832406	0.832439	0.839387	0.861457	0.861729	0.850771	0.85225
FJ882960__SARS-1__USA__NA__ExoN1_P3pp34	FJ882960	SARS-CoV	0.832354	0.832354	0.832601	0.832304	0.832354	0.839369	0.860761	0.86129	0.851056	0.852238
JF292905__SARS-1__USA__Mus__MA15-ExoN1_d3om4	JF292905	SARS-CoV	0.832088	0.832105	0.832344	0.832013	0.832105	0.839147	0.860792	0.861316	0.850765	0.852238
AY297028__SARS-1__NA__NA__ZJ01	AY297028	SARS-CoV	0.832602	0.832602	0.832849	0.832553	0.832602	0.839795	0.862671	0.861528	0.850782	0.852176
FJ882944__SARS-1__USA__NA__ExoN1_P3pp23	FJ882944	SARS-CoV	0.831938	0.832254	0.832501	0.831864	0.831955	0.83922	0.860579	0.86115	0.850664	0.852144
JF292922__SARS-1__USA__NA__ExoN1_c5P1	JF292922	SARS-CoV	0.831791	0.832115	0.832362	0.831716	0.831709	0.838752	0.860438	0.860797	0.850406	0.852133
FJ882959__SARS-1__USA__Mus__MA15-ExoN1_P3pp6	FJ882959	SARS-CoV	0.832471	0.832471	0.832717	0.832082	0.832173	0.839419	0.860643	0.861077	0.850619	0.852122
MK062181__SARS-1__USA__Hum__Urbani_icSARS-C3	MK062181	SARS-CoV	0.834174	0.834174	0.834423	0.834124	0.834417	0.840008	0.862581	0.863025	0.853188	0.85212
FJ882962__SARS-1__USA__Mus__MA15-ExoN1_P3pp10	FJ882962	SARS-CoV	0.832503	0.832503	0.83275	0.832115	0.832503	0.839419	0.860502	0.86103	0.850832	0.852113
MK062183__SARS-1__USA__Hum__Urbani_icSARS-C7	MK062183	SARS-CoV	0.834776	0.835029	0.835285	0.834699	0.83512	0.839686	0.863904	0.86445	0.85311	0.852107
FJ882956__SARS-1__USA__NA__ExoN1_P3pp53	FJ882956	SARS-CoV	0.832238	0.832238	0.832485	0.831848	0.831939	0.839216	0.860701	0.86123	0.850568	0.852052
FJ882929__SARS-1__USA__NA__ExoN1_P3pp1	FJ882929	SARS-CoV	0.831973	0.832289	0.832535	0.831899	0.83199	0.83914	0.860598	0.860922	0.850693	0.852048
FJ882941__SARS-1__USA__NA__ExoN1_P3pp8	FJ882941	SARS-CoV	0.832239	0.832239	0.832486	0.83185	0.831941	0.839362	0.860692	0.861221	0.850633	0.852048
AY545915__SARS-1__China__NA__HC-SZ-DM1-03	AY545915	SARS-CoV	0.833649	0.833649	0.833898	0.833599	0.833649	0.840075	0.866707	0.860951	0.848372	0.851989
MK062182__SARS-1__USA__Hum__Urbani_icSARS-C3-MA	MK062182	SARS-CoV	0.834024	0.834024	0.834273	0.833974	0.834267	0.839876	0.862437	0.86288	0.853003	0.851952
MK062184__SARS-1__USA__Hum__Urbani_icSARS-C7-MA	MK062184	SARS-CoV	0.834622	0.834876	0.835132	0.834546	0.834966	0.839553	0.86385	0.864302	0.852921	0.851936
AY559089__SARS-1__Singapore__NA__SinP2	AY559089	SARS-CoV	0.833605	0.833571	0.833868	0.833529	0.833622	0.839124	0.86177	0.862109	0.850935	0.851929
FJ882954__SARS-1__USA__NA__ExoN1_P3pp46	FJ882954	SARS-CoV	0.831832	0.832123	0.83237	0.831757	0.831848	0.838875	0.86051	0.861128	0.850463	0.851929
KY417147__SARS-1__China__Bat__Rs4237	KY417147	SARS-CoV	0.834087	0.83404	0.834273	0.833947	0.83404	0.837732	0.866614	0.864672	0.849483	0.851885
KY417148__SARS-1__China__Bat__Rs4247	KY417148	SARS-CoV	0.835652	0.835949	0.836187	0.835534	0.835668	0.839787	0.871823	0.869955	0.847309	0.85181
AY463059__SARS-1__NA__NA__QXC1	AY463059	SARS-CoV	0.832153	0.832103	0.832401	0.832103	0.832103	0.839505	0.860642	0.861078	0.850455	0.851731
AY463060__SARS-1__NA__NA__QXC2	AY463060	SARS-CoV	0.832153	0.832103	0.832401	0.83177	0.831804	0.839505	0.867767	0.868059	0.850222	0.851731
JX162087__SARS-1__USA__NA__ExoN1_c5P10	JX162087	SARS-CoV	0.831604	0.831621	0.83186	0.83153	0.831522	0.838564	0.859972	0.860495	0.849976	0.851725
KF514407__SARS-1__USA__NA__ExoN1_c5_7P20-2010	KF514407	SARS-CoV	0.831887	0.831887	0.832084	0.831431	0.831739	0.838752	0.859807	0.860242	0.849988	0.851621
AY568539__SARS-1__China__Hum__GZ0401	AY568539	SARS-CoV	0.834506	0.834721	0.834723	0.834376	0.834523	0.838418	0.86828	0.863887	0.846333	0.851473
AY613948__SARS-1__China__Mon__PC4-13	AY613948	SARS-CoV	0.832237	0.832552	0.832799	0.832163	0.832254	0.839924	0.865408	0.860915	0.847767	0.851144
AY545917__SARS-1__China__NA__HC-GZ-81-03	AY545917	SARS-CoV	0.83275	0.83275	0.832996	0.8327	0.83275	0.840555	0.865981	0.861614	0.847817	0.851099
AY613949__SARS-1__China__Mon__PC4-136	AY613949	SARS-CoV	0.832697	0.832954	0.833201	0.832622	0.832713	0.839792	0.86521	0.86816	0.849634	0.851089
DQ648857__SARS-1__NA__Bat__279-2005	DQ648857	SARS-CoV	0.833135	0.833135	0.833445	0.833083	0.833187	0.833559	0.870767	0.871762	0.846508	0.851069
AY545919__SARS-1__China__NA__CFB-SZ-94-03	AY545919	SARS-CoV	0.83256	0.832576	0.832815	0.832486	0.832576	0.840068	0.865966	0.861348	0.847618	0.851058
AY515512__SARS-1__China__Mon__HC-SZ-61-03	AY515512	SARS-CoV	0.832767	0.832767	0.833013	0.832717	0.832767	0.840589	0.866261	0.861639	0.847756	0.851039
AY613947__SARS-1__China__NA__GZ0402	AY613947	SARS-CoV	0.832287	0.832601	0.832542	0.832442	0.832303	0.839858	0.86521	0.865591	0.847499	0.851033
AY545916__SARS-1__China__NA__HC-SZ-266-03	AY545916	SARS-CoV	0.83284	0.83284	0.833087	0.83246	0.832551	0.840221	0.866257	0.86166	0.847578	0.85102
AY545918__SARS-1__China__NA__HC-GZ-32-03	AY545918	SARS-CoV	0.832436	0.832742	0.832988	0.832362	0.832452	0.840047	0.866109	0.861518	0.847572	0.851011
AY613950__SARS-1__China__Mon__PC4-227	AY613950	SARS-CoV	0.832287	0.832601	0.832848	0.832212	0.832303	0.840121	0.865773	0.861244	0.847391	0.850923
AY545914__SARS-1__China__NA__HC-SZ-79-03	AY545914	SARS-CoV	0.832873	0.832873	0.83312	0.832824	0.832873	0.841853	0.866119	0.861693	0.847654	0.850879
KY417150__SARS-1__China__Bat__Rs4874	KY417150	SARS-CoV	0.835261	0.835277	0.835515	0.835285	0.835277	0.838102	0.868042	0.864806	0.848326	0.850694
FJ959407__SARS-1__China__Mon__A001	FJ959407	SARS-CoV	0.833217	0.833217	0.833466	0.832886	0.832977	0.839532	0.868189	0.863433	0.848352	0.850645
KY417151__SARS-1__China__Bat__Rs7327	KY417151	SARS-CoV	0.838379	0.838639	0.838899	0.838302	0.838448	0.839727	0.871511	0.869278	0.846754	0.850607
AY572038__SARS-1__China__Mon__civet020	AY572038	SARS-CoV	0.832269	0.832286	0.832525	0.832195	0.832286	0.839598	0.868377	0.861303	0.8472	0.85059
KY417152__SARS-1__China__Bat__Rs9401	KY417152	SARS-CoV	0.835014	0.835014	0.835256	0.834636	0.835062	0.835788	0.866927	0.868397	0.847711	0.849995
AY686864__SARS-1__NA__Mon__B039	AY686864	SARS-CoV	0.831699	0.832098	0.831948	0.83165	0.83165	0.839211	0.868208	0.860967	0.846658	0.849885
DQ071615__SARS-1__China__Bat__Rp3	DQ071615	SARS-CoV	0.835605	0.835571	0.83587	0.83558	0.835673	0.840022	0.865275	0.860317	0.84503	0.849855
KF367457__SARS-1__China__Bat__WIV1	KF367457	SARS-CoV	0.832721	0.832721	0.83295	0.832413	0.832498	0.838002	0.865433	0.865158	0.848192	0.849814
KC881006__SARS-1__China__Bat__Rs3367	KC881006	SARS-CoV	0.832445	0.832445	0.832675	0.832399	0.832445	0.83806	0.864221	0.871293	0.847948	0.849758
DQ412043__SARS-1__NA__Bat__Rm1	DQ412043	SARS-CoV	0.83197	0.83197	0.832281	0.831918	0.832022	0.833765	0.870423	0.8712	0.846018	0.849756
AY572035__SARS-1__China__Mon__civet010	AY572035	SARS-CoV	0.83138	0.832089	0.831939	0.831305	0.831339	0.839022	0.867745	0.860661	0.846112	0.849715
KC881005__SARS-1__China__Bat__RsSHC014	KC881005	SARS-CoV	0.833195	0.833195	0.833425	0.833149	0.833195	0.835888	0.875865	0.871906	0.848219	0.849705
KJ473812__SARS-1__China__Bat__HeB2013	KJ473812	SARS-CoV	0.838148	0.832937	0.833198	0.832784	0.832937	0.836575	0.872332	0.868728	0.849666	0.849677
AY572034__SARS-1__China__Mon__civet007	AY572034	SARS-CoV	0.831551	0.831949	0.8318	0.831501	0.831501	0.83944	0.867881	0.860809	0.846324	0.849483
FJ588686__SARS-1__China__Bat__Rs672-2006	FJ588686	SARS-CoV	0.834199	0.834411	0.834806	0.834075	0.834207	0.840949	0.875364	0.870154	0.844937	0.849304
AY686863__SARS-1__NA__Mon__A022	AY686863	SARS-CoV	0.831481	0.831839	0.831689	0.831053	0.83139	0.840427	0.867734	0.860612	0.845962	0.849172
KY417144__SARS-1__China__Bat__Rs4084	KY417144	SARS-CoV	0.832771	0.832771	0.833002	0.832725	0.832771	0.83465	0.872151	0.871732	0.847266	0.848918
JX993988__SARS-1__China__Bat__Cp-Yunnan2011	JX993988	SARS-CoV	0.835734	0.836102	0.835944	0.839698	0.835334	0.83594	0.868967	0.870179	0.8462	0.848871
JX993987__SARS-1__China__Bat__Rp-Shaanxi2011	JX993987	SARS-CoV	0.832696	0.833744	0.833703	0.832549	0.832402	0.828503	0.874511	0.86498	0.838615	0.847084
GQ153547__SARS-1__China__Bat__HKU3-12	GQ153547	SARS-CoV	0.837613	0.837862	0.838288	0.837694	0.837737	0.83256	0.887845	0.883028	0.849325	0.846607
KJ473813__SARS-1__China__Bat__SX2013	KJ473813	SARS-CoV	0.83516	0.835044	0.835392	0.834689	0.834853	0.834743	0.871923	0.86429	0.84359	0.846582
DQ412042__SARS-1__NA__Bat__Rf1	DQ412042	SARS-CoV	0.83339	0.833523	0.833865	0.833191	0.833238	0.834162	0.865278	0.864713	0.842501	0.845326
DQ648856__SARS-1__NA__Bat__273-2005	DQ648856	SARS-CoV	0.834974	0.83486	0.835202	0.834803	0.834917	0.833896	0.864432	0.86473	0.842458	0.845196
DQ022305__SARS-1__China__Bat__HKU3-1	DQ022305	SARS-CoV	0.836121	0.836085	0.836499	0.836201	0.836244	0.835896	0.8874	0.883813	0.846371	0.844972
DQ084200__SARS-1__China__Bat__HKU3-3	DQ084200	SARS-CoV	0.836423	0.83637	0.836792	0.836528	0.836528	0.836102	0.887485	0.883889	0.846568	0.844963
DQ084199__SARS-1__China__Bat__HKU3-2	DQ084199	SARS-CoV	0.836015	0.83598	0.836393	0.836095	0.836138	0.835913	0.887612	0.883915	0.845937	0.844813
GQ153541__SARS-1__China__Bat__HKU3-6	GQ153541	SARS-CoV	0.836342	0.836565	0.836988	0.836421	0.836465	0.835854	0.887416	0.8837	0.845692	0.844659
GQ153539__SARS-1__China__Bat__HKU3-4	GQ153539	SARS-CoV	0.837477	0.837424	0.837851	0.837584	0.837584	0.835943	0.889497	0.883711	0.845706	0.844494
GQ153540__SARS-1__China__Bat__HKU3-5	GQ153540	SARS-CoV	0.836761	0.837011	0.837142	0.836841	0.836885	0.835923	0.889377	0.883597	0.845446	0.84444
GQ153545__SARS-1__China__Bat__HKU3-10	GQ153545	SARS-CoV	0.836905	0.836852	0.837277	0.836681	0.836725	0.835805	0.889342	0.883442	0.845324	0.844397
GQ153544__SARS-1__China__Bat__HKU3-9	GQ153544	SARS-CoV	0.836905	0.836852	0.837277	0.836681	0.836725	0.835647	0.889342	0.883442	0.845324	0.844397
GQ153546__SARS-1__China__Bat__HKU3-11	GQ153546	SARS-CoV	0.836958	0.836905	0.83733	0.836735	0.837065	0.835874	0.889394	0.883608	0.845522	0.844385
GQ153548__SARS-1__China__Bat__HKU3-13	GQ153548	SARS-CoV	0.836905	0.836852	0.837277	0.836681	0.837011	0.835874	0.889135	0.883453	0.845461	0.84433
KJ473811__SARS-1__China__Bat__JL2012	KJ473811	SARS-CoV	0.833092	0.832043	0.832414	0.832043	0.831937	0.835282	0.861262	0.862002	0.840875	0.842247
GQ153542__SARS-1__China__Bat__HKU3-7	GQ153542	SARS-CoV	0.83644	0.836126	0.836542	0.836519	0.836509	0.835497	0.881339	0.874849	0.836434	0.839178
GQ153543__SARS-1__China__Bat__HKU3-8	GQ153543	SARS-CoV	0.83666	0.836061	0.836419	0.836686	0.836677	0.83537	0.884296	0.874438	0.837296	0.838963
KY352407__SARS-1__Kenya__Bat__KY72	KY352407	SARS-CoV	0.823478	0.823278	0.823878	0.823671	0.823616	1	0.839581	0.838359	0.834504	0.832059
MT019532__SARS-2__China__Hum__WH-04-2019	MT019532	SARS-CoV-2	0.864046	0.863864	0.864155	0.863755	0.863755	0.832229	0.894094	0.892404	0.96117	1
MN996528__SARS-2__China__Hum__WIV04	MN996528	SARS-CoV-2	0.864046	0.863864	0.864155	0.863671	0.863755	0.832229	0.894097	0.892408	0.96117	1
LR757996__SARS-2__China__Hum__seafood-market	LR757996	SARS-CoV-2	0.863962	0.86385	0.864141	0.863656	0.863711	0.832298	0.894213	0.89226	0.961169	1
MT192759__SARS-2__Taiwan__Hum__CGMH-CGU-01	MT192759	SARS-CoV-2	0.864065	0.863883	0.864174	0.863684	0.863739	0.832431	0.894042	0.892028	0.961161	1
MT159711__SARS-2__USA__Hum__CruiseA-13	MT159711	SARS-CoV-2	0.864046	0.863864	0.864155	0.863755	0.863755	0.832193	0.894292	0.8926	0.96116	1
NC_045512__SARS-2__China__Hum__Wuhan-Hu-1	NC_045512	SARS-CoV-2	0.863977	0.863775	0.864091	0.863671	0.863726	0.832059	0.894063	0.892113	0.961144	1
MT159714__SARS-2__USA__Hum__CruiseA-16	MT159714	SARS-CoV-2	0.864046	0.863864	0.864155	0.863671	0.863726	0.832193	0.894292	0.8926	0.961134	1
MT184909__SARS-2__USA__Hum__CruiseA-22	MT184909	SARS-CoV-2	0.863977	0.863864	0.864155	0.863671	0.863726	0.832023	0.894292	0.892282	0.961134	1
MT159710__SARS-2__USA__Hum__CruiseA-9	MT159710	SARS-CoV-2	0.863977	0.863864	0.864155	0.863671	0.863726	0.832023	0.894292	0.892282	0.961134	1
MT159719__SARS-2__USA__Hum__CruiseA-3	MT159719	SARS-CoV-2	0.863977	0.863864	0.864155	0.863671	0.863726	0.832023	0.894235	0.892282	0.961134	1
MN988668__SARS-2__China__Hum__WHU01	MN988668	SARS-CoV-2	0.863977	0.863864	0.864155	0.863671	0.863726	0.832023	0.894235	0.892282	0.961134	1
MT184907__SARS-2__USA__Hum__CruiseA-19	MT184907	SARS-CoV-2	0.863977	0.863864	0.864091	0.863671	0.863726	0.832023	0.894235	0.892282	0.961134	1
MT159713__SARS-2__USA__Hum__CruiseA-15	MT159713	SARS-CoV-2	0.863977	0.863864	0.864091	0.863671	0.863726	0.832023	0.894235	0.892282	0.961134	1
MT159721__SARS-2__USA__Hum__CruiseA-5	MT159721	SARS-CoV-2	0.863977	0.863775	0.864091	0.863671	0.863726	0.832023	0.894235	0.892282	0.961134	1
MN988669__SARS-2__China__Hum__WHU02	MN988669	SARS-CoV-2	0.863977	0.863775	0.864091	0.863671	0.863726	0.832023	0.894235	0.892282	0.961134	1
MT039873__SARS-2__China__Hum__HZ-1	MT039873	SARS-CoV-2	0.863942	0.86376	0.864052	0.863651	0.863651	0.831779	0.894212	0.892519	0.961133	1
MN996530__SARS-2__China__Hum__WIV06	MN996530	SARS-CoV-2	0.864046	0.863864	0.864155	0.863671	0.863726	0.832106	0.894293	0.892601	0.961116	1
MT019531__SARS-2__China__Hum__WH-03-2019	MT019531	SARS-CoV-2	0.86401	0.863828	0.864119	0.863719	0.863719	0.832229	0.894092	0.892403	0.961137	0.999967
MT192772__SARS-2__VietNam__Hum__nCoV-19-01S	MT192772	SARS-CoV-2	0.86401	0.863828	0.864119	0.863719	0.863719	0.832229	0.894061	0.892372	0.961137	0.999967
MT019533__SARS-2__China__Hum__WH-05	MT019533	SARS-CoV-2	0.86401	0.863828	0.864119	0.863719	0.863719	0.832205	0.894256	0.892564	0.961128	0.999967
MT159707__SARS-2__USA__Hum__CruiseA-10	MT159707	SARS-CoV-2	0.864046	0.863864	0.864155	0.863755	0.863755	0.832193	0.894328	0.8926	0.961126	0.999967
MT159715__SARS-2__USA__Hum__CruiseA-17	MT159715	SARS-CoV-2	0.86401	0.863828	0.864119	0.863719	0.863719	0.832193	0.894256	0.892564	0.961126	0.999967
MT159709__SARS-2__USA__Hum__CruiseA-12	MT159709	SARS-CoV-2	0.864083	0.863901	0.864192	0.863707	0.863762	0.832023	0.894256	0.892246	0.9611	0.999967
MT184912__SARS-2__USA__Hum__CruiseA-25	MT184912	SARS-CoV-2	0.864013	0.863901	0.864192	0.863707	0.863762	0.832023	0.894199	0.892246	0.9611	0.999967
MT159708__SARS-2__USA__Hum__CruiseA-11	MT159708	SARS-CoV-2	0.864013	0.863812	0.864127	0.863707	0.863762	0.832023	0.894199	0.892246	0.9611	0.999967
MT106053__SARS-2__USA__Hum__CA8	MT106053	SARS-CoV-2	0.86401	0.863828	0.864119	0.863635	0.863689	0.832193	0.894256	0.892246	0.9611	0.999967
MT159706__SARS-2__USA__Hum__CruiseA-8	MT159706	SARS-CoV-2	0.86401	0.863828	0.864119	0.863635	0.863689	0.83212	0.894256	0.892246	0.9611	0.999967
MT118835__SARS-2__USA__Hum__CA9	MT118835	SARS-CoV-2	0.863941	0.863828	0.864119	0.863635	0.863689	0.831951	0.894256	0.892246	0.9611	0.999967
LC528232__SARS-2__NA__Hum__Hu-DP-Kng-19-020-RNA	LC528232	SARS-CoV-2	0.864013	0.863901	0.864127	0.863707	0.863762	0.832273	0.894189	0.892235	0.96113	0.999967
MT093631__SARS-2__China__Hum__WH-09	MT093631	SARS-CoV-2	0.863941	0.863828	0.864119	0.863635	0.863689	0.831925	0.894204	0.892251	0.961089	0.999967
MT072688__SARS-2__Nepal__Hum__61-TW	MT072688	SARS-CoV-2	0.863856	0.863674	0.863966	0.863565	0.863565	0.831859	0.894208	0.892513	0.961154	0.999966
MT020781__SARS-2__Finland__Hum__Jan29	MT020781	SARS-CoV-2	0.863794	0.863575	0.863903	0.863423	0.863466	0.831486	0.894097	0.892403	0.961061	0.999966
MT121215__SARS-2__China__Hum__SH01	MT121215	SARS-CoV-2	0.863904	0.863792	0.864018	0.863598	0.863653	0.831987	0.893991	0.892041	0.961144	0.999933
MN994468__SARS-2__USA__Hum__CA2	MN994468	SARS-CoV-2	0.863974	0.863792	0.864083	0.863683	0.863683	0.832562	0.89422	0.892528	0.961094	0.999933
MT159717__SARS-2__USA__Hum__CruiseA-1	MT159717	SARS-CoV-2	0.863977	0.863864	0.864155	0.863671	0.863726	0.832023	0.894199	0.892246	0.9611	0.999933
MT159722__SARS-2__USA__Hum__CruiseA-6	MT159722	SARS-CoV-2	0.86401	0.863828	0.864119	0.863719	0.863719	0.832193	0.89422	0.892528	0.961093	0.999933
MT027064__SARS-2__USA__Hum__CA5	MT027064	SARS-CoV-2	0.863974	0.863792	0.864083	0.863683	0.863683	0.832193	0.894256	0.892564	0.961093	0.999933
MT159718__SARS-2__USA__Hum__CruiseA-2	MT159718	SARS-CoV-2	0.863974	0.863792	0.864083	0.863598	0.863653	0.83212	0.89422	0.89221	0.961067	0.999933
MT123290__SARS-2__China__Hum__IQTC01	MT123290	SARS-CoV-2	0.863904	0.863792	0.864018	0.863598	0.863653	0.831879	0.894235	0.892282	0.961068	0.999933
LR757995__SARS-2__China__Hum__seafood-market	LR757995	SARS-CoV-2	0.86405	0.863937	0.864164	0.863744	0.863798	0.832225	0.894301	0.892348	0.961236	0.999933
MT066175__SARS-2__Taiwan__Hum__NTU01	MT066175	SARS-CoV-2	0.864119	0.863937	0.864228	0.863828	0.863828	0.831975	0.894364	0.892672	0.961211	0.999933
MT066176__SARS-2__Taiwan__Hum__NTU02	MT066176	SARS-CoV-2	0.863974	0.863792	0.864083	0.863683	0.863683	0.832047	0.89422	0.892528	0.961077	0.999933
LC528233__SARS-2__NA__Hum__Hu-DP-Kng-19-027-RNA	LC528233	SARS-CoV-2	0.86405	0.863848	0.864164	0.863744	0.863798	0.832021	0.894155	0.892202	0.961058	0.999933
LR757998__SARS-2__China__Hum__seafood-market	LR757998	SARS-CoV-2	0.864065	0.863883	0.864174	0.863684	0.863739	0.832225	0.894021	0.892008	0.961098	0.999933
MN996531__SARS-2__China__Hum__WIV07	MN996531	SARS-CoV-2	0.863904	0.863792	0.864083	0.863598	0.863653	0.831888	0.894168	0.892215	0.961051	0.999933
MN996529__SARS-2__China__Hum__WIV05	MN996529	SARS-CoV-2	0.863974	0.863792	0.864083	0.863683	0.863683	0.832058	0.894229	0.892537	0.961069	0.999933
MT188340__SARS-2__USA__Hum__MN2-MDH2	MT188340	SARS-CoV-2	0.863936	0.863754	0.864045	0.863645	0.863645	0.832261	0.893977	0.892285	0.961153	0.999933
MN996527__SARS-2__China__Hum__WIV02	MN996527	SARS-CoV-2	0.863893	0.863785	0.864007	0.863587	0.863641	0.832042	0.894092	0.892137	0.961045	0.999933
LC529905__SARS-2__Japan__Hum__TKYE6182	LC529905	SARS-CoV-2	0.863937	0.863755	0.864046	0.863646	0.863646	0.832085	0.894092	0.892403	0.96107	0.9999
MT019529__SARS-2__China__Hum__WH-01-2019	MT019529	SARS-CoV-2	0.863974	0.863792	0.864083	0.863683	0.863683	0.832157	0.89402	0.892331	0.96107	0.9999
MT192773__SARS-2__VietNam__Hum__nCoV-19-02S	MT192773	SARS-CoV-2	0.863904	0.863787	0.864078	0.863598	0.863653	0.832059	0.893928	0.891978	0.961044	0.9999
MT020881__SARS-2__USA__Hum__WA1-F6	MT020881	SARS-CoV-2	0.864155	0.863974	0.864264	0.863864	0.863864	0.83212	0.894328	0.892636	0.96126	0.9999
MN985325__SARS-2__USA__Hum__WA1	MN985325	SARS-CoV-2	0.864155	0.863974	0.864264	0.86378	0.863835	0.83212	0.894328	0.892636	0.961234	0.9999
MT020880__SARS-2__USA__Hum__WA1-A12	MT020880	SARS-CoV-2	0.864086	0.863884	0.8642	0.86378	0.863835	0.831951	0.894271	0.892318	0.961234	0.9999
MT159712__SARS-2__USA__Hum__CruiseA-14	MT159712	SARS-CoV-2	0.864083	0.863901	0.864192	0.863792	0.863864	0.832337	0.894256	0.892564	0.961059	0.9999
MT159705__SARS-2__USA__Hum__CruiseA-7	MT159705	SARS-CoV-2	0.86401	0.863828	0.864119	0.863635	0.863719	0.832193	0.894184	0.892492	0.961059	0.9999
MT027062__SARS-2__USA__Hum__CA3	MT027062	SARS-CoV-2	0.863974	0.863792	0.864083	0.863598	0.863683	0.83212	0.894184	0.892492	0.961059	0.9999
MT159720__SARS-2__USA__Hum__CruiseA-4	MT159720	SARS-CoV-2	0.863941	0.863828	0.864119	0.863635	0.863689	0.832095	0.894127	0.892174	0.961033	0.9999
MT027063__SARS-2__USA__Hum__CA4	MT027063	SARS-CoV-2	0.863904	0.863792	0.864018	0.863598	0.863653	0.831951	0.894127	0.892174	0.961033	0.9999
MT066156__SARS-2__Italy__Hum__INMI1	MT066156	SARS-CoV-2	0.86401	0.863828	0.864119	0.863719	0.863719	0.83244	0.894184	0.892492	0.96104	0.9999
MN938384__SARS-2__China__Hum__SZ-002a_2020	MN938384	SARS-CoV-2	0.86408	0.863878	0.864194	0.863774	0.863828	0.832116	0.894276	0.892322	0.96123	0.999899
MT135041__SARS-2__China__Hum__105	MT135041	SARS-CoV-2	0.863977	0.863864	0.864155	0.863671	0.863726	0.831987	0.8942	0.892185	0.961144	0.999866
MT135044__SARS-2__China__Hum__235	MT135044	SARS-CoV-2	0.863977	0.863864	0.864091	0.863671	0.863726	0.831987	0.894135	0.892185	0.961144	0.999866
MT135042__SARS-2__China__Hum__231	MT135042	SARS-CoV-2	0.863977	0.863864	0.864091	0.863671	0.863726	0.831987	0.894135	0.892185	0.961144	0.999866
MN997409__SARS-2__USA__Hum__AZ1	MN997409	SARS-CoV-2	0.864123	0.86401	0.864301	0.863817	0.863871	0.832023	0.894307	0.892354	0.961201	0.999866
MT106052__SARS-2__USA__Hum__CA7	MT106052	SARS-CoV-2	0.864046	0.863864	0.864155	0.863671	0.863726	0.832048	0.894292	0.8926	0.961134	0.999866
MT123291__SARS-2__China__Hum__IQTC02	MT123291	SARS-CoV-2	0.863901	0.863719	0.86401	0.863526	0.86358	0.831843	0.894148	0.892138	0.961071	0.999866
MT039887__SARS-2__USA__Hum__WI1	MT039887	SARS-CoV-2	0.863922	0.86374	0.864031	0.863631	0.863631	0.83212	0.894208	0.892516	0.961122	0.999866
MT126808__SARS-2__Brazil__Hum__SP02	MT126808	SARS-CoV-2	0.864046	0.863864	0.864155	0.863755	0.863755	0.832405	0.89422	0.892528	0.961018	0.999866
MT123292__SARS-2__China__Hum__IQTC04	MT123292	SARS-CoV-2	0.864046	0.863864	0.864155	0.863671	0.863755	0.831855	0.894364	0.8926	0.961121	0.999866
MT049951__SARS-2__China__Hum__Yunnan-01	MT049951	SARS-CoV-2	0.863977	0.863864	0.864091	0.863671	0.863726	0.831987	0.894063	0.892113	0.961111	0.999833
MT135043__SARS-2__China__Hum__233	MT135043	SARS-CoV-2	0.863941	0.863828	0.864119	0.863635	0.863689	0.831915	0.894164	0.892149	0.961111	0.999833
MN975262__SARS-2__China__Hum__SZ-005b_2020	MN975262	SARS-CoV-2	0.864192	0.86401	0.864301	0.863901	0.863901	0.832229	0.894205	0.892516	0.961204	0.999833
MT039888__SARS-2__USA__Hum__MA1	MT039888	SARS-CoV-2	0.863831	0.863719	0.86401	0.863526	0.86358	0.831951	0.894127	0.892174	0.961033	0.999833
MT184908__SARS-2__USA__Hum__CruiseA-21	MT184908	SARS-CoV-2	0.863864	0.863683	0.863974	0.863574	0.863574	0.83188	0.894112	0.89242	0.96099	0.999833
MT123293__SARS-2__China__Hum__IQTC03	MT123293	SARS-CoV-2	0.863864	0.863683	0.863974	0.863489	0.863544	0.831829	0.894108	0.892098	0.961027	0.999833
MT192765__SARS-2__USA__Hum__PC00101P	MT192765	SARS-CoV-2	0.863837	0.863724	0.864015	0.86353	0.863585	0.831632	0.89406	0.89212	0.961008	0.999832
MT163719__SARS-2__USA__Hum__WA7-UW4	MT163719	SARS-CoV-2	0.864046	0.863864	0.864155	0.863671	0.863726	0.831843	0.894056	0.892041	0.961144	0.999799
MT163718__SARS-2__USA__Hum__WA6-UW3	MT163718	SARS-CoV-2	0.864068	0.863886	0.864177	0.863693	0.863747	0.832214	0.894052	0.892037	0.961205	0.999799
MT019530__SARS-2__China__Hum__WH-02-2019	MT019530	SARS-CoV-2	0.863831	0.863719	0.86401	0.863526	0.86358	0.831915	0.893874	0.891862	0.960942	0.999799
MT184913__SARS-2__USA__Hum__CruiseA-26	MT184913	SARS-CoV-2	0.863901	0.863719	0.86401	0.863526	0.86358	0.83212	0.894112	0.892102	0.961033	0.999799
MT152824__SARS-2__USA__Hum__WA2	MT152824	SARS-CoV-2	0.863977	0.863775	0.864091	0.863671	0.863726	0.831782	0.894163	0.89221	0.961131	0.999799
MT050493__SARS-2__India__Hum__166	MT050493	SARS-CoV-2	0.863959	0.863777	0.864068	0.863668	0.863668	0.832117	0.894199	0.892506	0.961106	0.999799
MT093571__SARS-2__Sweden__Hum__01	MT093571	SARS-CoV-2	0.863864	0.863683	0.863974	0.863489	0.863574	0.832586	0.894076	0.892384	0.960905	0.999766
MT106054__SARS-2__USA__Hum__TX1	MT106054	SARS-CoV-2	0.864083	0.863901	0.864192	0.863792	0.863792	0.832048	0.894328	0.892636	0.961126	0.999766
MT044257__SARS-2__USA__Hum__IL2	MT044257	SARS-CoV-2	0.863974	0.863792	0.864083	0.863683	0.863683	0.832048	0.894292	0.8926	0.961126	0.999766
MN994467__SARS-2__USA__Hum__CA1	MN994467	SARS-CoV-2	0.863868	0.863755	0.864046	0.863562	0.863617	0.831951	0.894199	0.892246	0.9611	0.999766
MT184910__SARS-2__USA__Hum__CruiseA-23	MT184910	SARS-CoV-2	0.863868	0.863755	0.863982	0.863562	0.863617	0.831879	0.894091	0.892138	0.960899	0.999766
MT163717__SARS-2__USA__Hum__WA4-UW2	MT163717	SARS-CoV-2	0.864083	0.863901	0.864192	0.863792	0.863792	0.831879	0.894073	0.892383	0.961103	0.999732
MN988713__SARS-2__USA__Hum__IL1	MN988713	SARS-CoV-2	0.863864	0.863683	0.863974	0.863574	0.863574	0.832048	0.894148	0.892456	0.960992	0.999732
MT012098__SARS-2__India__Hum__29	MT012098	SARS-CoV-2	0.863831	0.86363	0.863946	0.863526	0.86358	0.831816	0.894096	0.892143	0.960917	0.999732
MT163720__SARS-2__USA__Hum__WA8-UW5	MT163720	SARS-CoV-2	0.863573	0.86339	0.863683	0.863196	0.863251	0.831851	0.893709	0.89201	0.961037	0.999731
MT198653__SARS-2__Spain__Hum__Valencia001	MT198653	SARS-CoV-2	0.864268	0.864471	0.864396	0.863999	0.863975	0.830479	0.893599	0.891592	0.960779	0.999728
MT039890__SARS-2__SouthKorea__Hum__SNU01	MT039890	SARS-CoV-2	0.863828	0.863646	0.863937	0.863453	0.863507	0.832562	0.89402	0.892077	0.961044	0.999699
MT188339__SARS-2__USA__Hum__MN3-MDH3	MT188339	SARS-CoV-2	0.863905	0.863722	0.864014	0.863613	0.863613	0.831737	0.894097	0.892401	0.961083	0.999698
MT184911__SARS-2__USA__Hum__CruiseA-24	MT184911	SARS-CoV-2	0.863795	0.863593	0.863909	0.863489	0.863544	0.831735	0.894019	0.892029	0.960866	0.999665
MT188341__SARS-2__USA__Hum__MN1-MDH1	MT188341	SARS-CoV-2	0.86381	0.863628	0.86392	0.863414	0.863469	0.83181	0.893928	0.892232	0.960991	0.999631
MT163716__SARS-2__USA__Hum__WA3-UW1	MT163716	SARS-CoV-2	0.863974	0.863792	0.864083	0.863683	0.863683	0.832548	0.893889	0.8922	0.960769	0.999599
MT007544__SARS-2__Australia__Hum__VIC01	MT007544	SARS-CoV-2	0.86356	0.863378	0.863669	0.863234	0.863289	0.831886	0.89373	0.892041	0.960776	0.999565
MT159716__SARS-2__USA__Hum__CruiseA-18	MT159716	SARS-CoV-2	0.863577	0.86339	0.863691	0.863271	0.863326	0.834071	0.893874	0.891921	0.960631	0.999464
MT044258__SARS-2__USA__Hum__CA6	MT044258	SARS-CoV-2	0.863322	0.86312	0.863436	0.863016	0.863071	0.834071	0.893586	0.891632	0.960397	0.999196
MT226610__SARS-2__China__Hum__KMS1	MT226610	SARS-CoV-2	0.863464	0.863283	0.863574	0.863089	0.86318	0.830834	0.893481	0.891464	0.960374	0.999063
MT163721__SARS-2__USA__Hum__WA9-UW6	MT163721	SARS-CoV-2	0.861997	0.861883	0.86218	0.861685	0.861741	0.832866	0.892059	0.889989	0.95968	0.9985
